# Supplementary material for: Janus particle-engineered structural lipiodol droplets for arterial embolization
Source: Nat Commun. 2023 Sep 11;14:5575. doi: 10.1038/s41467-023-41322-6 (PMC10495453; doi:10.1038/s41467-023-41322-6)
Supplement: Supplementary file 7 — Source Data [file 41467_2023_41322_MOESM7_ESM.xlsx]

## Sheet: key
Tab	Rererence	Legend
Fig.3	Fig.3a,c	Viscoelasticity and embolization effectiveness of Janus particle-engineered structural lipiodol droplets in vitro
Supplementary Fig.1	Supplementary Fig.1c	Fabrication and characterization of Janus particles.
Supplementary Fig.7	Supplementary Fig.7	The cumulative release of cisplatin within Janus particle-engineered structural lipiodol droplets.
Supplementary Fig.11	Supplementary Fig.11	Hemolysis rate of the Janus particle-engineered structural lipiodol droplets with different sizes
Supplementary Fig.19	Supplementary Fig.19	The effect of Janus particle-engineered structural lipiodol droplets on sentinel pro-inflammatory in the blood of rabbit post-embolization.
Supplementary Fig. 26	Supplementary Fig. 26	The lipiodol intensity within Janus particle-engineered structural lipiodol droplets in rabbits at different time post-embolization.

## Sheet: Fig. 3
Viscosity	Droplets	Lipiodol	8Spheres
Shear Rate	Viscosity	Viscosity	Viscosity
(1/s)	(mPa·s)	(mPa·s)	(mPa·s)
0.1	5403.8	-79.953	1064.8
0.133	3611.7	-27.892	1146.3
0.178	2762.5	1.9784	576.35
0.237	1909.1	30.98	496.43
0.316	1335.2	43.51	411.08
0.422	1148.6	38.68	305.13
0.562	832.28	18.513	210.94
0.75	592.99	15.11	158.13
1	454.68	26.554	148.65
1.33	335.51	32.245	139.14
1.78	246	23.975	97.849
2.37	186.65	30.636	89.512
3.16	149.35	25.68	68.733
4.22	100.68	27.45	61.749
5.62	102.1	26.588	41.515
7.5	72.3	25.772	33.352
10	64.112	25.369	26.865
13.3	42.357	24.849	18.875
17.8	30.886	24.988	15.006
23.7	26.062	24.175	13.489
31.6	19.764	24.784	12.77
42.2	14.579	23.639	11.571
56.2	12.007	24.963	10.592
75	9.3793	24.138	10.898
100	8.1501	23.513	10.35
Modulus
Shear Rate	G’	G‘	G’’	G‘’	G’	G‘’
[%]	[Pa]	[Pa]	[Pa]	[Pa]	[Pa]	[Pa]
	Droplets	Lipiodol	Droplets	Lipiodol	8spheres	8spheres
0.0001	698.03	3.0739	88.089	11.514	3873.8	543.87
0.000147	699.73	1.7521	100.65	4.1853	3658.9	411.84
0.000216	711.13	0.00014171	109.81	2.8342	3861.6	300.25
0.000318	712.53	0.0004404	106.61	8.808	3918.5	342.98
0.000467	701.81	0.00025022	103.1	5.0043	3872.1	367.14
0.000684	691.65	1.4584	106.82	2.1986	3875.2	370.04
0.00101	680.7	4.2546e-05	103.58	0.85093	3826.9	347.4
0.00147	652.52	0.10278	107.99	0.07385	3737.1	357.56
0.00217	609.5	0.49803	107.19	1.7198	3632.7	358.08
0.00318	558.01	2.0018e-05	109.7	0.40035	3480.2	413.09
0.00466	496.87	0.16337	107.89	0.186	3281.7	461.85
0.00685	431.61	0.44969	103.13	0.24987	3006.6	524.93
0.0101	367.15	0.13025	96.022	0.29119	2718.2	591.65
0.0148	308.15	2.9208e-05	86.342	0.58416	2427.6	656.33
0.0217	254.32	1.5592e-05	76.737	0.31183	2136.6	698.9
0.0318	208.7	0.22975	66.472	0.27934	1842.5	706.78
0.0467	167.42	0.09097	57	0.28146	1586.9	674.47
0.0685	132.42	0.11916	48.363	0.28926	1368.9	617.05
0.101	100.94	1.3495e-05	40.463	0.26989	1166.2	547.75
0.148	73.509	0.00035361	33.672	0.24581	954.22	479.56
0.217	47.513	0.03723	27.539	0.25509	652.38	415.67
0.318	26.07	0.00461	21.331	0.25934	349.91	343.38
0.466	13.105	0.001	15.177	0.25045	150.85	264.09
0.685	5.5337	0.01379	10.886	0.25532	65.236	190.73
1.01	2.3108	0.02339	7.8803	0.2564	25.935	134.65

## Sheet: Supplementary Fig.1
Supplementary Fig.1
Zeta potenttical (-mV)
43.6
42.18
41.72

## Sheet: Supplementary Fig.7
Supplementary Fig.7
Time (h)	PH=5.5	PH=7.0
0	0	0
0.1	11.9	5.65
0.5	31.17	20.57
1	62.11	30.78
6	68.56	35.35
9	70.07	34.79
24	80.26	34.53
48	80.22	34.86

## Sheet: Supplementary Fig.11
Supplementary Fig.11
Hemolysis	Mean	SD
48 ± 4 μm	1.8	0.08
120 ± 40 μm	0.2	0.05
241 ± 12 μm	0.16	0.04
480 ± 53 μm	0.6	0.1

## Sheet: Supplementary Fig. 19
Supplementary Fig. 19
IL-1β	Mean	SD
	3.93333	0.16653
IL-6
	1.42333	0.44546
PCT
	0.01067	0.000986576
TNF
	1.26333	0.03215

## Sheet: Supplementary Fig. 26
Supplementary Fig. 26
Time(Day)	Mean (Hu∙cm3 )	SD
0	4542	242
14	2590	320
30	954	168
45	645	142
